# Supplementary material for: New Triazole-Isoxazole Hybrids as Antibacterial Agents: Design, Synthesis, Characterization, In Vitro, and In Silico Studies
Source: Molecules. 2024 May 26;29(11):2510. doi: 10.3390/molecules29112510 (PMC11174038; doi:10.3390/molecules29112510)
Supplement: Supplementary file 1 [file molecules-29-02510-s001.zip]

Archive with 1 entries (1 files):
- molecules-3016603-supplementary.pdf
